# Supplementary material for: Light-Emitting Diodes and Liquid System Affect the Caffeoylquinic Acid Derivative and Flavonoid Production and Shoot Growth of Rhaponticum carthamoides (Willd.) Iljin
Source: Molecules. 2024 May 5;29(9):2145. doi: 10.3390/molecules29092145 (PMC11085107; doi:10.3390/molecules29092145)
Supplement: Supplementary file 1 [file molecules-29-02145-s001.zip]

Archive with 1 entries (1 files):
- molecules-2915649-supplementary.pdf
